# Supplementary material for: Effects of Psychotropic Drugs on Ribosomal Genes and Protein Synthesis
Source: Int J Mol Sci. 2022 Jun 28;23(13):7180. doi: 10.3390/ijms23137180 (PMC9266764; doi:10.3390/ijms23137180)
Supplement: Supplementary file 1 [file ijms-23-07180-s001.zip]

Archive with 1 entries (1 files):
- ijms-1771737-supplementary.pdf
